# Supplementary material for: Benefit of omidenepag isopropyl ophthalmic solution in treatment persistence in Japanese patients with glaucoma
Source: Sci Rep. 2025 Nov 6;15:38869. doi: 10.1038/s41598-025-22758-w (PMC12592355; doi:10.1038/s41598-025-22758-w)
Supplement: Supplementary file 1 — Supplementary Material 1 [file 41598_2025_22758_MOESM1_ESM.xlsx]

## Sheet: Table S1
Table S1. Results of univariate analyses of factors affecting the treatment persistence of OMDI
	Parameters	Reference	Categories	Hazard ratio	95% CI	p-values
	Sex	Male	Female	0.945	0.889 - 1.005	0.0712
	Age at the index date (1 year)	-	-	0.991	0.988 - 0.995	<0.0001
	Glaucoma type at the index date	POAG	Glaucoma suspected	1.309	1.127 - 1.521	0.0004
		POAG	Secondary glaucoma	1.927	1.342 - 2.766	0.0004
		POAG	Unspecified glaucoma	0.943	0.883 - 1.007	0.0796
	Hospital size (number of beds) at the index date	≤19	20–99	0.886	0.736 - 1.067	0.2035
		≤19	100–199	0.977	0.795 - 1.200	0.8241
		≤19	200–299	0.825	0.617 - 1.103	0.1946
		≤19	300–499	0.973	0.824 - 1.149	0.7474
		≤19	≥500	1.075	0.889 - 1.301	0.4553
	Number of prescribed antiglaucoma ophthalmic solutions within six months prior to the index date	None	1	0.961	0.877 - 1.052	0.3903
		None	2	1.445	1.191 - 1.754	0.0002
		None	3	1.665	1.084 - 2.558	0.0198
		None	≥4	1.3	0.325 - 5.200	0.7108
	Prescription of concomitant ophthalmic solutions other than antiglaucoma ophthalmic solutions within six months prior to the index date	None	Yes	1.029	0.965 - 1.096	0.3820
	Prescription of concomitant non-ophthalmic solutions other than antiglaucoma ophthalmic solutions within six months prior to the index date	None	Yes	0.895	0.832 - 0.963	0.0030
	Cardiovascular diseases	None	Yes	0.962	0.856 - 1.081	0.5168
	Respiratory diseases	None	Yes	0.994	0.906 - 1.089	0.8897
	Diabetes mellitus	None	Yes	1.097	1.000 - 1.204	0.0499
	Psychotic disorders	None	Yes	1.056	0.957 - 1.165	0.2770
	Neurological diseases	None	Yes	0.981	0.899 - 1.072	0.6750
	Ophthalmologic comorbidities other than glaucoma	None	Yes	0.9	0.821 - 0.986	0.0244
	POAG, primary open-angle glaucoma; OMDI, omidenepag isopropyl; CI, confidence interval
